# Supplementary material for: Low-Coordinate Mixed Ligand NacNac Complexes of Rare Earth Metals
Source: Molecules. 2023 Feb 20;28(4):1994. doi: 10.3390/molecules28041994 (PMC9965685; doi:10.3390/molecules28041994)
Supplement: Supplementary file 1 [file molecules-28-01994-s001.zip]

Archive with 1 entries (1 files):
- molecules-2199603-supplementary.pdf
